# Supplementary material for: Chaga Mushroom (Inonotus obliquus) Attenuates DNCB-Induced Atopic Dermatitis by Modulating Oxidative Stress and Cytokine Expression
Source: J Microbiol Biotechnol. 2026 Jan 22;36:e2510032. doi: 10.4014/jmb.2510.10032 (PMC12861731; doi:10.4014/jmb.2510.10032)
Supplement: Supplementary file 1 [file jmb-36-e2510032-supple.zip]

Archive with 2 entries (2 files):
- jmb-36-e2510032-supple1.pdf
- jmb-36-e2510032-supple2.pdf
